# Supplementary material for: Phytochemical Profile, Antioxidant Activity, and Neuroprotective Effects of Bacopa monnieri Extract in a Lipopolysaccharide-Induced Dementia Model
Source: Int J Mol Sci. 2026 Jun 9;27(12):5229. doi: 10.3390/ijms27125229 (PMC13299668; doi:10.3390/ijms27125229)
Supplement: Supplementary file 1 [file ijms-27-05229-s001.zip]

Archive with 1 entries (1 files):
- ijms-4290934-supplementary.pdf
